# Supplementary material for: In Vivo Lymphatic Circulating Tumor Cells and Progression of Metastatic Disease
Source: Cancers (Basel). 2020 Oct 5;12(10):2866. doi: 10.3390/cancers12102866 (PMC7650582; doi:10.3390/cancers12102866)
Supplement: Supplementary file 1 [file cancers-12-02866-s001.zip]

Archive with 3 entries (2 files):
- cancers-910278-supplementary-R1/
- cancers-910278-supplementary-R1/cancers-910278-suplementary.avi
- cancers-910278-supplementary-R1/cancers-910278-supplementary.pdf
